# Supplementary material for: Comparative Physiological and Transcriptome Analysis of Crossostephium chinense Reveals Its Molecular Mechanisms of Salt Tolerance
Source: Int J Mol Sci. 2023 Nov 27;24(23):16812. doi: 10.3390/ijms242316812 (PMC10706559; doi:10.3390/ijms242316812)
Supplement: Supplementary file 1 [file ijms-24-16812-s001.zip]

Archive with 9 entries (9 files):
- ijms-2665907- Figure S1 and S2..pdf
- Table S1.xlsx
- Table S2.xlsx
- Table S3.xlsx
- Table S4.xlsx
- Table S5.xlsx
- Table S6.xlsx
- Table S7.xlsx
- Table S8.xlsx
