# Supplementary material for: Comparative Physiological and Transcriptome Analysis of Crossostephium chinense Reveals Its Molecular Mechanisms of Salt Tolerance
Source: Int J Mol Sci. 2023 Nov 27;24(23):16812. doi: 10.3390/ijms242316812 (PMC10706559; doi:10.3390/ijms242316812)
Supplement: Supplementary file 1 [file ijms-24-16812-s001.zip › Table S2.xlsx]

## Sheet: de novo assembly
Index	All	GC%	Min length	Median length	Max length	Total Assembled Bases	N50
Transcript	354501	39.47	201	530	8843	259515919	1043
Gene	113700	39.63	201	411	8843	77246810	1070
