# Supplementary material for: Comparative Physiological and Transcriptome Analysis of Crossostephium chinense Reveals Its Molecular Mechanisms of Salt Tolerance
Source: Int J Mol Sci. 2023 Nov 27;24(23):16812. doi: 10.3390/ijms242316812 (PMC10706559; doi:10.3390/ijms242316812)
Supplement: Supplementary file 1 [file ijms-24-16812-s001.zip › Table S3.xlsx]

## Sheet: Sheet1
Values	All	GO	KEGG	Pfam	swissport	eggNOG	NR
Number	113700	47524	38205	41362	39685	53490	63414
Ratio (%)	100	41.8	33.6	36.38	34.9	47.04	55.77
